# Supplementary material for: Salicylic Acid-Responsive Factor TcWRKY33 Positively Regulates Taxol Biosynthesis in Taxus chinensis in Direct and Indirect Ways
Source: Front Plant Sci. 2021 Aug 9;12:697476. doi: 10.3389/fpls.2021.697476 (PMC8381197; doi:10.3389/fpls.2021.697476)
Supplement: Supplementary Table 1 — Primers for amplifying genes, constructing vectors, and quantitative real-time PCR. [file Table_1.XLSX]

## Sheet: Sheet1
primer name	primer sequence
TcWRKY33-1F	ATGGAGGGCGGAAACAATGT
TcWRKY33-1R	TCAAGGGCCCATAAGTAATC
TcWRKY33-2F	ATATGAGCTCATGGAGGGCGGAAACA
TcWRKY33-2R	GCATGGATCCAGGGCCCATAAGTAATC
TcWRKY33-3F	GAACACGGGGGACTCTTGACATGGAGGGCGGAAAC
TcWRKY33-3R	TGTAATCCAGATCTACCATGGCAGGGCCCATAAGTAA
TcWRKY33iF-F	TGGAGAGGACAGCCGGTACCACATACATGTTTGAAAGA
TcWRKY33iF-R	ACGTAGGGGCGATAGAGCTCAGGGCCCATAAGTAATCT
TcWRKY33iR-F	CTTAGAATTCCCGGGGATCCACATACATGTTTGAAAGA
TcWRKY33iR-R	GGTGCAGGTGGAAGACGCGTAGGGCCCATAAGTAATCT
TcWRKY33+PGADT7-Rec2F	CTAGAATTCATGGAGGGCGGAAACAATGT
TcWRKY33+PGADT7-Rec2R	TACGGATCCTCAAGGGCCCATAAGTAATC
TcERF15pF	GTCATGGAATATATCAAATT
TcERF15pR	TGAGCGTGGATCTTCGTGTT
TcERF15p+121F	CGCGAAGCTTGTCATGGAATATATCAAATT
TcERF15p+121R	ATATGGATCCAAGCAATCGAAAACTACGAT
Wa-boxF+pHis2.1	AATTCGTGACTGTGACTGTGACTGTGACTGAGCT
Wa-boxR+pHis2.1	CAGTCACAGTCACAGTCACAGTCACG
mWa-boxF+pHis2.1	AATTCGCCTATGCCTATGCCTATGCCTATGAGCT
mWa-boxR+pHis2.1	CAGGATCAGGATCAGGATCAGGATCG
Wb-boxF+pHis2.1	AATTCTTGACCTTGACCTTGACCTTGACCGAGCT
Wb-boxR+pHis2.1	CGGTCAA GGTCAAGGTCAAGGTCAAG
mWb-boxF+pHis2.1	AATTCTCCTACTCCTACTCCTACTCCTACGAGCT
mWb-boxR+pHis2.1	CGGGATAGGGATAGGGATAGGGATAG
W1-boxF+pHis2.1	AATTCTTGACTTTGACTTTGACTTTGACTGAGCT
W1-boxR+pHis2.1	CAGTCAAAGTCAAAGTCAAAGTCAAG
mW1-boxF+pHis2.1	AATTCTCCTATTCCTATTCCTATTCCTATGAGCT
mW1-boxR+pHis2.1	CAGGATAAGGATAAGGATAAGGATAG
W2-boxF+pHis2.1	AATTCTTGACGTTGACGTTGACGTTGACGGAGCT
W2-boxR+pHis2.1	CCGTCAACGTCAACGTCAACGTCAAG
mW2-boxF+pHis2.1	AATTCTCCTAGTCCTAGTCCTAGTCCTAGGAGCT
mW2-boxR+pHis2.1	CCGGATACGGATACGGATACGGATAG
DBATpF+pGreenII-0800-luc	GTCGACGGTATCGATAAGCTTAGTCACATTCTTAGGTGTGT
DBATpR+pGreenII-0800-luc	CGCTCTAGAACTAGTGGATCCCTCAGATCAAGCTCAGAAAA
deDBATp-1F+pGreenII-0800-luc	GTCGACGGTATCGATAAGCTTTTAAACATTTCCTTTTAGGT
deDBATp-2F+pGreenII-0800-luc	GTCGACGGTATCGATAAGCTTCTTTGAAAACTAATTTAAAA
TcERF15pF+pGreenII-0800-luc	GTCGACGGTATCGATAAGCTTAACCATCAAATATAATTCCC
TcERF15pR+pGreenII-0800-luc	CGCTCTAGAACTAGTGGATCCTCCGATTTGCACCGTCCACC
deTcERF15p-1F+pGreenII-0800-luc	GTCGACGGTATCGATAAGCTTAATGGTTACATCTATATATG
deTcERF15p-2F+pGreenII-0800-luc	GTCGACGGTATCGATAAGCTTCGTGATTTTAGACATAAAAT
dlACTINF	GGTATCCACGAGACGA
dlACTINR	ACCCTCCAATCCAGAC
dlDBATF	GGGAGGGTGCTCTGTTTG
dlDBATR	GTTACCTGAACCACCAGAGG
dlTSF	TGGTTAAGGTACAAGGACGTGA
dlTSR	TACACGGTCCAAGGCCTACT
dlT2HF	CTGGTCTTCGCCATCTC
dlT2HR	TTCCCTTTGTCATCTTCGT
dlT5HF	GCGCTGCAGAGTTACATTG
dlT5HR	AGACGATCCTGTTCCTGCTT
dlT10HF	CTCCGATCAGAAACACCTCA
dlT10HR	CTCTACCAGCTTGTCCTCGTT
dlT13HF	CGAACGAGAACAAGCTGGT
dlT13HR	TGATGTGGCGTTGGATTC
dlTATF	GGACGAGGAGCTGGTCAA
dlTATR	CAGAAGGGCGTAGCGAAT
dlDBTNBTF	GGAACTGGAAGTGGATTGC
dlDBTNBTR	AGAGGATGGAGGTCGTGAA
dlBAPTF	ACAACAGGAGCACGAGA
dlBAPTR	TTGGAAATCCGAATACA
dlWRKY33F	ATACCTCGGTCTCCCT
dlWRKY33R	GTGGCAATGAATAAGC
dlERF15F	TGCTGAAAGAAGCCGTAA
dlERF15R	CTCGCCATCCGTCAAT
